# Supplementary material for: A derived dryolestid mammal indicates possible insular endemism in the Late Jurassic of Germany
Source: Naturwissenschaften. 2021 May 16;108(3):23. doi: 10.1007/s00114-021-01719-z (PMC8126546; doi:10.1007/s00114-021-01719-z)
Supplement: Supplementary file 1 — (NEX 14 kb) [file 114_2021_1719_MOESM1_ESM.nex]

#NEXUS
[written Sat Aug 15 21:37:34 MSK 2020 by Mesquite  version 3.61 (build 927) at AOA-Home/192.168.0.12]

BEGIN TAXA;
	TITLE Taxa;
	DIMENSIONS NTAX=17;
	TAXLABELS
		Tinodon_bellus Spalacotherium_tricuspidens Paurodon_valens Henkelotherium_guimarotae Drescheratherium_acutum Anthracolestes_sergei Amblotherium_pusillum Amblotherium_gracile Achyrodon_nanus Phascolestes_mustelulus Laolestes_eminens Dryolestes_priscus Dryolestes_leiriensis Krebsotherium_lusitanicum Guimarotodus_inflatus Crusafontia_cuencana Okerodon_germanicus 
	;

END;


BEGIN CHARACTERS;
	TITLE  'Matrix in file "Okerodon_reduced.nex"';
	DIMENSIONS  NCHAR=48;
	FORMAT DATATYPE = STANDARD RESPECTCASE GAP = - MISSING = ? SYMBOLS = "  0 1 2 3 4 5";
	CHARSTATELABELS 
		1 'Lower canine, distal cusp or short labial cingulid' /  absent present,
		2 'Lower canine, lingual cingulid' /  absent present,
		3 'Lower canine, number of roots' /  one two,
		4 Ultimate_upper_premolar /  similar_in_length_or_shorter_and_narrower_than_M1 'robust, about twice longer and similar in width with M1',
		5 'Ultimate upper premolar, cingulum' /  complete_around_the_crown only_labial_cingulum no_cingulum,
		6 'Lower premolars, number' /  three_or_less four_,
		7 'Lower premolars, relative size' /  gradual_increase_in_size_posteriorly p2_smaller_than_p1_and_p3 'p1-2 similar in size and distinctly smaller than p3-4',
		8 'Lower premolars, anterior accessory cusp' /  present absent,
		9 'Lower premolars, lingual cingulid' /  continuous incomplete_or_absent,
		10 'Ultimate lower premolar, size relative to first molar' /  lower_or_subequal taller,
		11 'Ultimate lower premolar, W/L ratio' /  0.50_or_less between_0.51_and_0.70 0.71_or_greater,
		12 'Ultimate lower premolar, mesial edge' /  straight convex,
		13 'Ultimate lower premolar, distinct distal cingulid cusp d' /  absent present,
		14 'Ultimate lower premolar cusp c (between main cusp a and cingulid cusp d)' /  present absent,
		15 'Upper molars, number' /  three_or_less five six seven_or_eight,
		16 'Upper molar shape (calculated on widest molar in series when possible)' /  'as long as wide, or longer (L/W > 0.99)' 'wider than long (0.75 < L/W < 0.99)' 'much wider than long (L/W < 0.75)',
		17 'Upper molars, labial cingulum' /  present absent,
		18 'Upper molars, ectoflexus' /  present absent,
		19 'Upper molars, cusp B' /  present absent,
		20 'Upper molars, preparacrista recurved distally towards large centrtal stylocone' /  absent present,
		21 'Upper molars, stylocone, size relative to metacone (or paracone, if metacone absent)' /  smaller subequal_or_larger,
		22 'Upper molars, median cusp' /  absent present,
		23 'Upper molars, median crest between stylocone and paracone' /  absent present,
		24 'Upper molars, crest between stylocone and metacone' /  absent present,
		25 'Upper molars, metacone' /  'large, with convex mesial side' 'small, crest-like or absent',
		26 'Upper molars, lingual cingulum' /  present absent,
		27 'Upper molars, number of roots' /  two three,
		28 'Lower molars, number' /  five_or_less 'six-seven' 'eight-nine',
		29 'Lower molars, unilateral hypsodonty' /  absent present,
		30 'Lower molars, length to width ratio (L/W)' /  more_than_1.1 1.1_or_less,
		31 'Lower molars, metaconid to protoconid height' /  less_than_40% more_than_40%,
		32 'Lower molars, paracristid and protocristid, lowest point' /  approximately_at_the_same_level distinctly_higher_on_protocristid,
		33 'Lower molars, protocristid orientation' /  oblique transverse,
		34 'Lower molars, paraconid, direction' /  'almost vertical, parallel to protoconid' 'mesiodorsally directed, deviated from protoconid',
		35 'Lower molars, paraconid, size relative to metaconid' /  subequal about_twice_shorter,
		36 'Lower molars, metaconid' /  pointed 'blunt, or chisel-like, or bifid',
		37 'Lower molars, talonid' /  absent_or_cingulid_cusp_d 'heel-like' 'shelf-like',
		38 'Lower molars, lingual cingulid' /  present absent,
		39 'Lower molars, labial cingulid' /  absent_or_incomplete complete,
		40 'Lower molars, extensive wear in hypoflexid (facet 3)' /  absent present,
		41 'Lower molars, roots' /  equal distal_root_much_smaller_and_lingually_placed,
		42 Anterior_end_of_dentary_upturned_dorsally_so_the_incisors_placed_above_the_level_of_molars /  absent present,
		43 Height_of_mandibular_ramus_between_canine_and_last_molariform /  'sub-uniform' becomes_higher_posteriorly,
		44 'Dentary, height of labial alveolar border relative to the lingual border' /  at_least_80% less_than_80%,
		45 Coronoid_process /  anteroposteriorly_broad 'narrow, separated from condylar process by deep mandibular notch',
		46 Angle_of_coronoid_process_to_toothrow /  '135-115 grad.' '95-115 grad.',
		47 Pterygoid_crest /  'present, reaching dentary condyle' 'present, extending to base of angular process' absent,
		48 Angular_process /  absent present ; 
	MATRIX
	Tinodon_bellus               0010?000100000?00?000000000000000000000000000100
	Spalacotherium_tricuspidens  0?10000000?0002100000000000110000000001000000000
	Paurodon_valens              000??001011101?10010000001100001110011010000?011
	Henkelotherium_guimarotae    ???011?101?10111001000000111??11110011?10?1?0011
	Drescheratherium_acutum      ???01?????????1100100000011?????????????????????
	Anthracolestes_sergei        ??1???0?????????????????????1011011021011001?0??
	Amblotherium_pusillum        1?01?10101?101?2?0101100?11211111110211110111011
	Amblotherium_gracile         1?1??1?1011101?200101100011211111110211110111011
	Achyrodon_nanus              1?11211111?1013210101?0011121?11111121011011?111
	Phascolestes_mustelulus      00012121111111321010110011121?111111210111110111
	Laolestes_eminens            11110111011101321(0 1)111110011211111111210110110011
	Dryolestes_priscus           ???1?1?101210132111111010112111111112101101100?1
	Dryolestes_leiriensis        111101110121013211111101011211111111210110110011
	Krebsotherium_lusitanicum    111111110111013211111110011211111111210110110011
	Guimarotodus_inflatus        111??111012101?????????????211111111210110110?11
	Crusafontia_cuencana         101??121111111?210101100111211111110211111110111
	Okerodon_germanicus          ???????????????210101100111?1?111110?1111???????

;

END;
BEGIN ASSUMPTIONS;
	OPTIONS DEFTYPE = UNORD POLYTCOUNT = MINSTEPS;
	TYPESET * UNTITLED   =  unord:  1- 48;

END;

BEGIN NOTES;

	TEXT   CHARACTER = 3 TEXT = 'Rougier et al., 2007: char. 4';

	TEXT   CHARACTER = 6 TEXT = 'Rougier et al. 2007: char. 5 modified; Wible et al., 2009: char. 29 modified; Rougier et al. 2011: 38 mod.';

	TEXT   CHARACTER = 8 TEXT = 'Rougier et al. 2011: 43 modified';

	TEXT   CHARACTER = 9 TEXT = 'Rougier et al. 2011: 49 modified';

	TEXT   CHARACTER = 10 TEXT = 'Rougier et al. 2007: 8 modified; Rougier et al. 2011: 47 modified';

	TEXT   CHARACTER = 11 TEXT = 'Rogier et al. 2011: 46 modified';

	TEXT   CHARACTER = 12 TEXT = 'Rougier et al. 2011: 42 modified';

	TEXT   CHARACTER = 13 TEXT = 'Rogier et al. 2011: 45 modified';

	TEXT   CHARACTER = 14 TEXT = 'Rougier et al. 2007: 9 modified; Rogier et al. 2011: 50 modified';

	TEXT   CHARACTER = 15 TEXT = 'Rougier et al., 1998: char. 4 modified; Wible et al., 2009: char. 61 modified; Rougier et al., 2011: 127 modified';

	TEXT   CHARACTER = 16 TEXT = 'Rougier et al., 1998: char. 15; Wible et al., 2009: char. 64';

	TEXT   CHARACTER = 17 TEXT = new;

	TEXT   CHARACTER = 18 TEXT = 'Rougier et al., 2011: 129 modified';

	TEXT   CHARACTER = 20 TEXT = 'Martin, 1999: char. 5 modified; Rougier et al., 2011: 122 modified';

	TEXT   CHARACTER = 21 TEXT = 'Martin, 1999: char. 8 modified; Rougier et al. 2011: 123 modified';

	TEXT   CHARACTER = 23 TEXT = 'Simpson, 1929; Martin, 1999: 15 modified; Rougier et al, 2011: 102 modified';

	TEXT   CHARACTER = 24 TEXT = 'Martin, 1999: char. 10';

	TEXT   CHARACTER = 26 TEXT = 'Rougier et al. 2012: 141 modified';

	TEXT   CHARACTER = 27 TEXT = 'Rougier et al. 2001: 141 modified; Rougier et al. 2011: 141 modified';

	TEXT   CHARACTER = 28 TEXT = 'Rougier et al., 1998: char. 4 modified; Wible et al., 2009: char. 61 modified; Rougier et al., 2011; 127 modified';

	TEXT   CHARACTER = 29 TEXT = 'Rougier et al. 2011: 107 modified';

	TEXT   CHARACTER = 30 TEXT = 'Rougier et al. 2011: 104 modified';

	TEXT   CHARACTER = 31 TEXT = 'Rougier et al. (2011: 58).';

	TEXT   CHARACTER = 33 TEXT = 'Wible et al., 2009: char. 113; Rougier et al. 2011: 116';

	TEXT   CHARACTER = 34 TEXT = 'Rougier et al., 2011: 78 modified';

	TEXT   CHARACTER = 35 TEXT = 'Martin, 1999: char. 19 modified; Wible et al., 2009: char. 107 modified; Rougier et al., 2011: 59 modified';

	TEXT   CHARACTER = 36 TEXT = 'Martin, 1999: char. 11 modified; Rougier et al., 2011: 117 modified';

	TEXT   CHARACTER = 37 TEXT = 'Rougier et al. 2011: 83 modified';

	TEXT   CHARACTER = 39 TEXT = 'Li & Luo, 2006: char. 7 modified;  Sweetman, 2008: char. 7 modified; Ji et al., 2009: char. 13';

	TEXT   CHARACTER = 40 TEXT = 'Rougier et al., 2011: 112 modified';

	TEXT   CHARACTER = 41 TEXT = 'Simpson, 1928, 1929; Prothero, 1981; Martin, 1999: char. 1; Rougier et al. 2011: 132 modified';

	TEXT   CHARACTER = 43 TEXT = 'Rougier et al. 2007: char. 41';

	TEXT   CHARACTER = 44 TEXT = 'Simpson, 1929; Prothero, 1981; Martin, 1999: char. 3 modified';

	TEXT   CHARACTER = 45 TEXT = 'Rougier et al. 2007: char. 43 modified; Ji et al., 2009: char. 38 modified';

	TEXT   CHARACTER = 46 TEXT = 'Kielan-Jaworowska et al., 2004: char. 25 modified; Rougier et al. 2011: 26 mod.';
	TEXT   TAXON = 1 CHARACTER = 46 TEXT = '90-100 grad: Luo et al., 2002: char. 25';
	TEXT   TAXON = 2 CHARACTER = 46 TEXT = 120_grad;
	TEXT   TAXON = 3 CHARACTER = 46 TEXT = 135_grad;
	TEXT   TAXON = 4 CHARACTER = 46 TEXT = '115 grad: Luo et al., 2002: char. 25';
	TEXT   TAXON = 10 CHARACTER = 46 TEXT = 110_grad;
	TEXT   TAXON = 11 CHARACTER = 46 TEXT = 110_grad;
	TEXT   TAXON = 14 CHARACTER = 46 TEXT = 120_grad;
	TEXT   TAXON = 16 CHARACTER = 46 TEXT = 92_grad;

	TEXT   CHARACTER = 48 TEXT = 'Rougier et al. 2011: 8 mod.';

END;

BEGIN MESQUITECHARMODELS;
	ProbModelSet * UNTITLED   =  'Mk1 (est.)':  1- 48;
END;

Begin MESQUITE;
		MESQUITESCRIPTVERSION 2;
		TITLE AUTO;
		tell ProjectCoordinator;
		timeSaved 1597516654267;
		getEmployee #mesquite.minimal.ManageTaxa.ManageTaxa;
		tell It;
			setID 0 3788486623888412075;
			tell It;
				setDefaultOrder  2 3 14 15 16 19 10 9 11 12 6 4 5 7 8 13 18;
				attachments ;
			endTell;
		endTell;
		getEmployee #mesquite.charMatrices.ManageCharacters.ManageCharacters;
		tell It;
			setID 0 7703863147109622019;
			tell It;
				setDefaultOrder  1 2 4 5 6 7 8 9 10 11 12 13 14 15 16 17 18 29 22 23 24 19 25 26 27 31 20 33 34 35 38 40 41 43 44 45 47 49 50 52 53 55 59 60 63 64 66 67;
				attachments ;
			endTell;
			mqVersion 361;
			checksumv 0 3 153586684 null  getNumChars 48 numChars 48 getNumTaxa 17 numTaxa 17   short true   bits 15   states 15   sumSquaresStatesOnly 2812.0 sumSquares 2812.0 longCompressibleToShort false usingShortMatrix true   NumFiles 1 NumMatrices 1;
			mqVersion;
		endTell;
		getWindow;
		tell It;
			suppress;
			setResourcesState false false 100;
			setPopoutState 300;
			setExplanationSize 0;
			setAnnotationSize 0;
			setFontIncAnnot 0;
			setFontIncExp 0;
			setSize 1920 961;
			setLocation -8 0;
			setFont SanSerif;
			setFontSize 10;
			getToolPalette;
			tell It;
			endTell;
			desuppress;
		endTell;
		getEmployee  #mesquite.charMatrices.BasicDataWindowCoord.BasicDataWindowCoord;
		tell It;
			showDataWindow #7703863147109622019 #mesquite.charMatrices.BasicDataWindowMaker.BasicDataWindowMaker;
			tell It;
				getWindow;
				tell It;
					setExplanationSize 30;
					setAnnotationSize 20;
					setFontIncAnnot 0;
					setFontIncExp 0;
					setSize 1820 889;
					setLocation -8 0;
					setFont SanSerif;
					setFontSize 10;
					getToolPalette;
					tell It;
						setTool mesquite.charMatrices.BasicDataWindowMaker.BasicDataWindow.arrow;
					endTell;
					setTool mesquite.charMatrices.BasicDataWindowMaker.BasicDataWindow.arrow;
					colorCells  #mesquite.charMatrices.NoColor.NoColor;
					colorRowNames  #mesquite.charMatrices.TaxonGroupColor.TaxonGroupColor;
					colorColumnNames  #mesquite.charMatrices.CharGroupColor.CharGroupColor;
					colorText  #mesquite.charMatrices.NoColor.NoColor;
					setBackground White;
					toggleShowNames on;
					toggleShowTaxonNames on;
					toggleTight off;
					toggleThinRows off;
					toggleShowChanges on;
					toggleSeparateLines off;
					toggleShowStates on;
					toggleReduceCellBorders off;
					toggleAutoWCharNames on;
					toggleAutoTaxonNames off;
					toggleShowDefaultCharNames off;
					toggleConstrainCW on;
					toggleBirdsEye off;
					toggleShowPaleGrid off;
					toggleShowPaleCellColors off;
					toggleShowPaleExcluded off;
					togglePaleInapplicable on;
					togglePaleMissing off;
					toggleShowBoldCellText off;
					toggleAllowAutosize on;
					toggleColorsPanel off;
					toggleDiagonal on;
					setDiagonalHeight 80;
					toggleLinkedScrolling on;
					toggleScrollLinkedTables off;
				endTell;
				showWindow;
				getWindow;
				tell It;
					forceAutosize;
				endTell;
				getEmployee #mesquite.charMatrices.AlterData.AlterData;
				tell It;
					toggleBySubmenus off;
				endTell;
				getEmployee #mesquite.charMatrices.ColorByState.ColorByState;
				tell It;
					setStateLimit 9;
					toggleUniformMaximum on;
				endTell;
				getEmployee #mesquite.charMatrices.ColorCells.ColorCells;
				tell It;
					setColor Red;
					removeColor off;
				endTell;
				getEmployee #mesquite.categ.StateNamesEditor.StateNamesEditor;
				tell It;
					makeWindow;
					tell It;
						setExplanationSize 30;
						setAnnotationSize 20;
						setFontIncAnnot 0;
						setFontIncExp 0;
						setSize 1820 889;
						setLocation -8 0;
						setFont SanSerif;
						setFontSize 10;
						getToolPalette;
						tell It;
							setTool mesquite.categ.StateNamesEditor.StateNamesWindow.ibeam;
						endTell;
						setActive;
						rowsAreCharacters on;
						toggleConstrainChar on;
						toggleConstrainCharNum 3;
						togglePanel off;
						toggleSummaryPanel off;
					endTell;
					showWindow;
				endTell;
				getEmployee #mesquite.categ.StateNamesStrip.StateNamesStrip;
				tell It;
					showStrip off;
				endTell;
				getEmployee #mesquite.charMatrices.AnnotPanel.AnnotPanel;
				tell It;
					togglePanel off;
				endTell;
				getEmployee #mesquite.charMatrices.CharReferenceStrip.CharReferenceStrip;
				tell It;
					showStrip off;
				endTell;
				getEmployee #mesquite.charMatrices.QuickKeySelector.QuickKeySelector;
				tell It;
					autotabOff;
				endTell;
				getEmployee #mesquite.charMatrices.SelSummaryStrip.SelSummaryStrip;
				tell It;
					showStrip off;
				endTell;
				getEmployee #mesquite.categ.SmallStateNamesEditor.SmallStateNamesEditor;
				tell It;
					panelOpen true;
				endTell;
			endTell;
		endTell;
		endTell;
end;
